# Supplementary material for: Diversity of blaCTX-M-1-carrying plasmids recovered from Escherichia coli isolated from Canadian domestic animals
Source: PLoS One. 2022 Mar 16;17(3):e0264439. doi: 10.1371/journal.pone.0264439 (PMC8926264; doi:10.1371/journal.pone.0264439)
Supplement: S1 Table — * pMLST could not be confirmed, however the closest ST, based upon mapping short reads to the genes of interest, has been listed. (XLSX) [file pone.0264439.s003.xlsx]

## Sheet: Sheet1
Isolate characteristics					Plasmid characteristics																												Phenotypes of select plasmids
Isolate	Animal Species	Achtman MLST	Phylotype	Serotype	Plasmid	Inc Type(s)	pMLST	Plasmid size (bp)	Addiction system	fos operon (yes/no)	blaCTX-M-1	tet(A)	tet(B)	sul1	sul2	acc(6')-Ib-cr	acc(3)-Iia	aac(3)-Via	acc(3)-IId	aadA1	aadA5	aadA16	aada24	dfrA5	dfra17	dfra27	catA1	aph(3')-Ia	aph(3'')-Ib	aph(6)-Id	TEM-1	mph(A)	Gentamicin	Kanamycin	Tetracycline	Chloramphenicol	Trimethoprim	Cefotaxime	Spectinomycin	Sulphonamides	Ciprofloxacin
247-1	Swine	453	B1	O86:H10	pAC247-1	I1	3	108600	pndA/C	no	X				X						X				X
911-1	Swine	641	B1	0121:H10	pAC911-1	I1	*3	111115	pndA/C	no	X				X						X				X												R	R	R	R
190-2	Chicken	10	A	O128:H2	pAC190-2	I1	3	112340	pndA/C	no	X				X						X				X
174	Beef Cattle	58	B1	O9:H25	pAC174	I1	3	106638	pndA/C	no	X	X			X
553	Beef Cattle	1640	E	O124/O164:H25	pAC553	I1	3	108763	pndA/C	no	X	X			X
1212-1-1	Swine	10	A	O89:H10	pAC1212-1-1	I1	3	106798	pndA/C	no	X	X			X
1213-1-1	Swine	23	C	O8:H9	pAC1213-1-1	I1	3	106738	pndA/C	no	X	X			X
1214-1-1	Swine	10	A	O89:H10	pAC1214-1-1	I1	3	106811	pndA/C	no	X	X			X
159-1-1	Dog	4110	B2	O13/O135:H4	pAC159-1-1	I1	3	110912	pndA/C	no	X	X			X
210-3-1	Dog	648	F	O153:H2	pAC210-3-1	I1	3	106756	pndA/C	no	X	X			X
118-1-1	Chicken	349	D	O86:H2	pAC118-1-1	I1	*3	104779	pndA/C	no	X	X			X
167-1-1	Chicken	1611	B1	O125:H19	pAC167-1-1	I1	3	110589	pndA/C	no	X	X			X
345-1	Chicken	10	A	O154:H4	pAC345-1	I1	3	110550	pndA/C	no	X	X			X
473-1	Chicken	1914	D	O86:H11	pAC473-1	I1	*3	106572	pndA/C	no	X	X			X
565-2	Chicken	25	B1	O125:-	pAC565-2	I1	3	105453	pndA/C	no	X	X			X
1058-1	Chicken	117	G	-:H4	pAC1058-1	I1	3	107618	pndA/C	no	X	X			X
1088-4-1	Chicken	23	C	O8:H9	pAC1088-4-1	I1	3	105446	pndA/C	no	X	X			X
1176-2-1	Chicken	117	G	O114:H4	pAC1176-2-1	I1	3	105451	pndA/C	no	X	X			X
1178-3-1	Chicken	345	B1	O9/O160:H11	pAC1178-3-1	I1	*3	110274	pndA/C	no	X	X			X
1185-1-1	Chicken	48	A	O154:H32	pAC1185-1-1	I1	3	105105	pndA/C	no	X	X			X																				R			R		R
1189-2-1	Chicken	10	Unidentifiable	O16:H48	pAC1189-2-1	I1	3	105443	pndA/C	no	X	X			X
56.2	Turkey	117	G	-:H4	p56.2	I1	3	107524	pndA/C	no	X	X			X
248.3	Turkey	115	D	O102:H6	p248.3	I1	3	110215	pndA/C	no	X	X			X
181.1	Turkey	117	G	-:H4	p181.1	I1	3	111912	pndA/C	no	X	X			X
1156-5	Swine	189	A	O80:H26	pAC1156-5	I1	3	100881	pndA/C	no	X				X
276.2	Turkey	117	G	-:H4	p276.2	I1	3	110461	pndA/C	no	X				X																							R		R
81.1	Turkey	3258	G	O157:H43	p81.1	I1	New	122124	pndA/C	no	X	X		X				X		X													R	R	R			R	R	R
119-1-1	Dog	1730	B1	-:H10	pAC119-1-1	I1	49	90566	pndA/C	no	X																											R
C15	Horse (OVC)	1277	A	O42/O28:H37	pACC15	N	1	57137	N/A	no	X			X		X	X					X				X					X	X	R				R	R	R	R
178	Beef Cattle	10	A	O89:H9	pAC178	N	1	42662	N/A	no	X																					X						R
87.2	Dairy Cattle	206	A	-H5	pAC87.2	N	1	42512	N/A	no	X																											R
7493	Dairy Cattle	1722	F	O21:H15	pAC7493	N	1	42593	N/A	no	X
109.1	Horse (racetrack)	10	A	O2/O50:H4	pAC109.1	FIB, FII	F2:A-:B67	164330	N/A	no	X			X	X				X		X			X	X					X		X
C10	Horse (OVC)	1277	A	-:H28	pACC10	FIB, FII	F2:A-:B1	160192	N/A	no	X			X	X				X		X			X	X					X		X	R				R	R	R	R
30.1	Horse (racetrack)	4527	B1	-	pAC30.1	HI1, FIA(HI1)	2	248199	relE/B	no	X		X		X				X		X				X		X	X	X	X		X	R	R	R	R	R	R	R	R
48-1-1	Dog	648	F	O45:H42	pAC48-1-1	HI1, FIA(HI1)	9	223338	relE/B	yes	X		X		X				X								X	X	X	X		X	R		R	R		R		R
86.2	Horse (racetrack)	1250	B1	O19:H27	pAC86.2	HI1, FIA(HI1)	2	228872	relE/B	no	X				X				X		X						X	X	X	X			R	R	R	R	R	R	R	R
101.1	Horse (racetrack)	86	B1	O4:H10	pAC101.1	HI1, FIA(HI1)	2	213918	relE/B	no	X		X		X				X		X				X		X		X	X		X
112.1	Horse (racetrack)	86	B1	O4:H10	pAC112.1	HI1, FIA(HI1)	2	213921	relE/B	no	X		X		X				X		X				X		X		X	X		X
26.1	Horse (racetrack)	10	A	O109:H32	pAC26.1	HI1, FIA(HI1)	2	213821	relE/B	no	X		X		X				X		X				X		X		X	X		X
87.1	Horse (racetrack)	2008	B1	-H2	pAC87.1	HI1, FIA(HI1)	2	213856	relE/B	no	X		X		X				X		X				X		X		X	X		X
6.1	Horse (racetrack)	10	A	-:H39	pAC6.1	HI1, FIA(HI1)	2	213834	relE/B	no	X		X		X				X		X				X		X		X	X		X	R		R	R	R	R	R	R
113.1	Horse (racetrack)	10	A	O42/O28:H37	pAC113.1	HI1, FIA(HI1)	2	211441	relE/B	no	X		X		X				X		X				X		X		X	X
43.1	Horse (racetrack)	1730	B1	-:H10	pAC43.1	HI1, FIA(HI1)	2	212181	relE/B	no	X		X		X				X		X				X		X		X	X
52.1	Horse (racetrack)	1081	B1	O8:H14	pAC52.1	HI1, FIA(HI1)	2	211397	relE/B	no	X		X		X				X		X				X		X		X	X			R		R	R		R	R	R
* pMLST could not be confirmed, however the closest ST, based upon mapping short reads to the genes of interest, has been listed
