# Supplementary material for: Diversity of blaCTX-M-1-carrying plasmids recovered from Escherichia coli isolated from Canadian domestic animals
Source: PLoS One. 2022 Mar 16;17(3):e0264439. doi: 10.1371/journal.pone.0264439 (PMC8926264; doi:10.1371/journal.pone.0264439)
Supplement: S2 Table — The numbers in the cells represent the number of SNP between the plasmids in comparison. Plasmid names are colour-coded by the animal species from which they were recovered. (XLSX) [file pone.0264439.s004.xlsx]

## Sheet: Sheet1
	p181.1	pAC174	pAC1213-1-1	pAC118-1-1	pAC473-1	pAC911-1	pAC1178-3-1	pAC1185-1-1	pAC1058-1	p15090172_Denmark	pHV292_Switzerland	pAC210-3-1	pAC553	p276.2	pAC247-1	pAC1088-4-1	pAC565-2	pAC159-1-1	p14019095_Denmark	p248.3	pAC1156-5	pAC1176-2-1	pAC1189-2-1	pAC1212-1-1	pAC1214-1-1	pAC167-1-1	pAC190-2	pAC345-1	p56.2	pCOV33_French	unnamed_Netherlands
p181.1	0	157	273	261	194	107	219	230	224	197	155	190	179	54	184	179	172	172	155	158	29	158	158	165	159	158	161	159	160	158	154
pAC174	157	0	245	144	169	212	210	203	202	155	157	99	84	70	167	155	169	163	156	159	146	160	160	160	160	159	158	159	159	159	158
pAC1213-1-1	273	245	0	122	205	197	185	176	168	163	161	154	149	152	150	135	131	134	121	121	121	122	121	63	122	121	126	122	123	121	123
pAC118-1-1	261	144	122	0	202	165	183	162	129	87	155	117	113	143	136	141	129	122	118	118	118	119	85	65	119	118	124	120	118	118	116
pAC473-1	194	169	205	202	0	166	156	153	124	131	131	110	107	120	110	99	103	106	94	94	89	95	95	98	95	94	100	95	91	94	94
pAC911-1	107	212	197	165	166	0	160	138	128	92	124	126	122	105	112	103	109	106	105	98	76	99	91	99	99	98	85	98	100	98	95
pAC1178-3-1	219	210	185	183	156	160	0	129	131	67	107	90	96	96	93	92	81	81	79	67	67	68	68	73	68	67	73	69	67	67	69
pAC1185-1-1	230	203	176	162	153	138	129	0	94	120	87	102	100	77	97	97	51	93	79	80	79	81	71	84	81	80	77	82	69	76	64
pAC1058-1	224	202	168	129	124	128	131	94	0	69	83	89	95	72	87	77	73	65	71	73	63	73	65	75	74	73	76	75	63	72	71
p15090172_Denmark	197	155	163	87	131	92	67	120	69	0	43	31	33	72	71	67	58	56	54	42	42	43	43	49	43	42	48	43	44	42	44
pHV292_Switzerland	155	157	161	155	131	124	107	87	83	43	0	65	67	68	27	65	56	51	13	40	40	41	41	47	41	40	7	42	41	40	2
pAC210-3-1	190	99	154	117	110	126	90	102	89	31	65	0	52	54	61	61	48	48	48	36	33	37	31	42	36	36	42	38	38	36	38
pAC553	179	84	149	113	107	122	96	100	95	33	67	52	0	48	61	55	37	49	35	35	34	35	34	39	36	35	41	37	36	35	26
p276.2	54	70	152	143	120	105	96	77	72	72	68	54	48	0	56	56	34	45	43	31	30	31	31	38	32	31	32	32	22	31	21
pAC247-1	184	167	150	136	110	112	93	97	87	71	27	61	61	56	0	54	36	43	41	29	28	30	30	35	30	29	35	30	21	29	31
pAC1088-4-1	179	155	135	141	99	103	92	97	77	67	65	61	55	56	54	0	22	39	37	25	25	26	26	32	26	25	31	27	27	25	27
pAC565-2	172	169	131	129	103	109	81	51	73	58	56	48	37	34	36	22	0	28	29	18	13	18	18	23	19	18	21	20	20	16	16
pAC159-1-1	172	163	134	122	106	106	81	93	65	56	51	48	49	45	43	39	28	0	26	14	14	15	15	21	15	14	20	16	15	14	16
p14019095_Denmark	155	156	121	118	94	105	79	79	71	54	13	48	35	43	41	37	29	26	0	12	12	13	13	19	13	12	18	13	14	12	12
p248.3	158	159	121	118	94	98	67	80	73	42	40	36	35	31	29	25	18	14	12	0	0	1	1	7	1	0	6	2	2	0	2
pAC1156-5	29	146	121	118	89	76	67	79	63	42	40	33	34	30	28	25	13	14	12	0	0	1	1	7	1	0	2	1	2	0	2
pAC1176-2-1	158	160	122	119	95	99	68	81	73	43	41	37	35	31	30	26	18	15	13	1	1	0	2	8	2	1	7	3	3	1	3
pAC1189-2-1	158	160	121	85	95	91	68	71	65	43	41	31	34	31	30	26	18	15	13	1	1	2	0	8	2	1	6	3	3	1	3
pAC1212-1-1	165	160	63	65	98	99	73	84	75	49	47	42	39	38	35	32	23	21	19	7	7	8	8	0	8	7	13	9	7	7	9
pAC1214-1-1	159	160	122	119	95	99	68	81	74	43	41	36	36	32	30	26	19	15	13	1	1	2	2	8	0	1	7	3	3	1	3
pAC167-1-1	158	159	121	118	94	98	67	80	73	42	40	36	35	31	29	25	18	14	12	0	0	1	1	7	1	0	6	2	2	0	2
pAC190-2	161	158	126	124	100	85	73	77	76	48	7	42	41	32	35	31	21	20	18	6	2	7	6	13	7	6	0	7	8	6	8
pAC345-1	159	159	122	120	95	98	69	82	75	43	42	38	37	32	30	27	20	16	13	2	1	3	3	9	3	2	7	0	4	2	3
p56.2	160	159	123	118	91	100	67	69	63	44	41	38	36	22	21	27	20	15	14	2	2	3	3	7	3	2	8	4	0	1	4
pCOV33_French	158	159	121	118	94	98	67	76	72	42	40	36	35	31	29	25	16	14	12	0	0	1	1	7	1	0	6	2	1	0	2
unnamed_Netherlands	154	158	123	116	94	95	69	64	71	44	2	38	26	21	31	27	16	16	12	2	2	3	3	9	3	2	8	3	4	2	0
Legend
Animal	Colour
Chicken	Orange
Turkey	Yellow
Swine	Blue
Beef cattle	Purple
Dog	Green
