# Supplementary material for: Diversity of blaCTX-M-1-carrying plasmids recovered from Escherichia coli isolated from Canadian domestic animals
Source: PLoS One. 2022 Mar 16;17(3):e0264439. doi: 10.1371/journal.pone.0264439 (PMC8926264; doi:10.1371/journal.pone.0264439)
Supplement: S1 Data — (XLSX) [file pone.0264439.s006.xlsx]

## Sheet: Sheet1
SAMN23704792
SAMN23704793
SAMN23704794
SAMN23704795
SAMN23704796
SAMN23704797
SAMN23704798
SAMN23704799
SAMN23704800
SAMN23704801
SAMN23704802
SAMN23704803
SAMN23704804
SAMN23704805
SAMN23704806
SAMN23704807
SAMN23704808
SAMN23704809
SAMN23704810
SAMN23704811
SAMN23704812
SAMN23704813
SAMN23704814
SAMN23704815
SAMN23704816
SAMN23704817
SAMN23704818
SAMN23704819
SAMN23704820
SAMN23704821
SAMN23704822
SAMN23704823
SAMN23704824
SAMN23704825
SAMN23704826
SAMN23704827
SAMN23704828
SAMN23704829
SAMN23704830
SAMN23704831
SAMN23704832
SAMN23704833
SAMN10985293
SAMN10985319
SAMN10985294
